# Supplementary material for: Optimal cultivation measures for maize production in the drylands of the Loess Plateau
Source: PeerJ. 2025 Jul 16;13:e19654. doi: 10.7717/peerj.19654 (PMC12275898; doi:10.7717/peerj.19654)
Supplement: Supplemental Information 1 [file peerj-13-19654-s001.zip]

Archive with 3 entries (2 files):
- supplementary materials/
- supplementary materials/Raw data.xlsx
- supplementary materials/supplementary figure 1.png
